# Supplementary material for: Genome-Wide Bioinformatics Analysis of SWEET Gene Family and Expression Verification of Candidate PaSWEET Genes in Potentilla anserina
Source: Plants (Basel). 2024 Jan 30;13(3):406. doi: 10.3390/plants13030406 (PMC10856985; doi:10.3390/plants13030406)
Supplement: Supplementary file 1 [file plants-13-00406-s001.zip]

Archive with 1 entries (1 files):
- Supplemetary Material.xlsx
