# Supplementary material for: Genome-Wide Bioinformatics Analysis of SWEET Gene Family and Expression Verification of Candidate PaSWEET Genes in Potentilla anserina
Source: Plants (Basel). 2024 Jan 30;13(3):406. doi: 10.3390/plants13030406 (PMC10856985; doi:10.3390/plants13030406)
Supplement: Supplementary file 1 [file plants-13-00406-s001.zip › Supplemetary Material.xlsx]

## Sheet: Table S1
Table S1. The information of exported primer sequences of identified genes.
Gene	Locus	Forward Primer Sequence	Reverse Primer Sequence
PaSWEET1	Poanv1_3G01215.1	GGAGTTCATGCCGTTCTTCC	CACAGCGACAAATGGGTCAT
PaSWEET2	Poanv1_3G02345.1	TTTGGGATTCTGGGTACCGT	ACAATGCCACTGAGTAGGGT
PaSWEET3	Poanv1_3G02537.1	TACCGTCGTCTCCTTCCTTG	GCACTAAACAACGCCACTGA
PaSWEET4	Poanv1_4G01502.1	CTGTTCCGGTGAATGCTGAC	GGTGTCGTTGTTGAGCTTGT
PaSWEET5	Poanv1_4G02299.1	CCTGTGTGGTACTTCCTGGT	ACAAGATGAGCTGCAATGCC
PaSWEET6	Poanv1_4G02307.1	CCTGTGTGGTACTTCCTGGT	ACAAGATGAGCTGCAATGCC
PaSWEET7	Poanv1_5G00681.1	ATGTTTGCTTCACCGCTGTT	CACTCCGTATGCAGAGAAGG
PaSWEET8	Poanv1_5G01420.1	TCATAGTCGGTGGGAGCTTG	CAGTAGGAACGAGGTGCTCA
PaSWEET9	Poanv1_6G00874.1	TGTTTGCTTCTCCGCTGTTT	TCCTTGAACACTCCGTATGC
PaSWEET10	Poanv1_6G01829.1	ACCGCGTTTCTTGTTGCTAA	AGGCGAAACAAACAACCCAA
PaSWEET11	Poanv1_6G01858.1	ACCGCGTTTCTTGTTGCTAA	AGGCGAAACAAACAACCCAA
PaSWEET12	Poanv1_7G01742.1	TAGTGACTTGGCTGGCGTTA	GCTAGAGGTGAGGCGTACAT
PaSWEET13	Poanv1_7G02056.1	CTTCAGATGCTGCTCTACGC	ACGTCTTCAACGTCATTGCC
PaSWEET14	Poanv1_8G01210.1	ACTTTGAGTGCCGTGATGTG	GCCGGAAGCTTCATCTCTTC
PaSWEET15	Poanv1_9G02031.1	TGCAGATTTCAAGCCAGATCC	ATTGTCCAGACAAGGGTGCT
PaSWEET16	Poanv1_9G02352.1	GCACTCTTCAGTGCAACGAT	AGAAGCAGCAGTCTCAAGGT
PaSWEET17	Poanv1_9G02531.1	CTTGCGACCCTGATCAACTG	CACAGCAACAACCAGAACCA
PaSWEET18	Poanv1_10G01926.1	ACTGTCGTCGGTATCATCGG	ATTGTCCAGACAAGGGTGCT
PaSWEET19	Poanv1_10G02196.1	AAGCGACAGCTGTGACAATC	GCTCCTTGAGCATCAACCTG
PaSWEET20	Poanv1_10G02432.1	TTGCAACCCTGATCAACTGC	TATGGTCCAGACCAGAGTGC
PaSWEET21	Poanv1_12G04149.1	GGTTGACGTTGGCAATCACT	ACACAGCACAGATCCATCCA
PaSWEET22	Poanv1_13G00740.1	GTGGAGTACATGCCCTTCCT	GAATCAGCTGAGCAGTTCCG
PaSWEET23	Poanv1_13G02471.1	ACCGTGAGCATCTCAACCTT	ACCAGCCCTAGACTTCCAAC
